# Supplementary material for: Polygenic risk of paclitaxel-induced peripheral neuropathy: a genome-wide association study
Source: J Transl Med. 2022 Dec 6;20:564. doi: 10.1186/s12967-022-03754-4 (PMC9724416; doi:10.1186/s12967-022-03754-4)
Supplement: Supplementary file 2 — Additional file 2: Table S1. Annotation of SNPs using Ensembl Variant Predictor platform. [file 12967_2022_3754_MOESM2_ESM.xlsx]

## Sheet: Sheet2
dbSNP	Location	Allele	Consequence	Associated Gene ( 10kb window)	Gene	Feature_type	Feature	BIOTYPE	SIFT	PolyPhen	AF	PUBMED	SpliceAI_pred_DP_AG	SpliceAI_pred_DP_AL	SpliceAI_pred_SYMBOL	CADD_PHRED	CADD_RAW	PHENOTYPES
rs12248657	10:17407758-17407758	C	intron_variant,non_coding_transcript_variant	ST8SIA6-AS1, ST8SIA6	ENSG00000204832	Transcript	ENST00000377597.6	lncRNA, protein_coding	-	-	0.0403	-	39	-21	ST8SIA6	4.762	0.340986	-
rs77000635	10:99454369-99454369	G	intron_variant,non_coding_transcript_variant	GOT1-DT	ENSG00000224934	Transcript	ENST00000641293.1	lncRNA	-	-	0.0309	-	-	-	-	13.35	1.16437	-
rs116038987	11:115814465-115814465	G	intron_variant,non_coding_transcript_variant	LINC02698	ENSG00000256717	Transcript	ENST00000539305.1	lncRNA	-	-	0.0461	-	-	-	-	19.05	1.9724	-
rs77234116	11:135075226-135075226	G	intron_variant,non_coding_transcript_variant	LINC02684	ENSG00000255512	Transcript	ENST00000532071.1	lncRNA	-	-	0.0036	-	-	-	-	3.552	0.237005	-
rs474787	11:258397-258397	G	intron_variant,non_coding_transcript_variant, regulatory_region_variant	-	ENSG00000289568	Transcript	ENST00000688906.1	processed_transcript, enhancer, CTCF_binding_site	-	-	-	-	-	-	-	0.528	-0.193288	-
rs117465857	15:25274885-25274885	C	intron_variant,non_coding_transcript_variant, upstream_gene_variant	SNHG14	ENSG00000224078	Transcript	ENST00000424333.6	lncRNA, SNORD109B	-	-	-	-	-	-	-	2.713	0.162985	-
rs2301689	17:45858472-45858472	C	intron_variant,non_coding_transcript_variant	MAPT-AS1	ENSG00000264589	Transcript	ENST00000579244.1	lncRNA	-	-	0.4932	28586827	-	-	-	7.144	0.562518	-
rs111376654	18:1375377-1375377	G	intron_variant,non_coding_transcript_variant	LINC00470	ENSG00000132204	Transcript	ENST00000412816.7	lncRNA	-	-	0.0054	-	-	-	-	0.045	-0.693124	-
rs117117437	19:24034337-24034337	T	intron_variant,non_coding_transcript_variant	ZNF254	ENSG00000268362	Transcript	ENST00000594934.6	lncRNA, protein_coding	-	-	0.0044	-	-	-	-	4.668	0.332797	-
rs117635212	19:27734632-27734632	T	intron_variant,non_coding_transcript_variant	LINC00662	ENSG00000261824	Transcript	ENST00000561521.2	lncRNA	-	-	0.0052	-	-	-	-	2.203	0.112213	-
rs77999651	3:118619088-118619088	C	intron_variant,non_coding_transcript_variant	-	ENSG00000243276	Transcript	ENST00000656350.1	lncRNA	-	-	0.033	-	-	-	-	7.596	0.608656	-
rs114044180	6:22117773-22117773	A	intron_variant,non_coding_transcript_variant	CASC15	ENSG00000272168	Transcript	ENST00000444265.6	lncRNA	-	-	0.0058	-	-	-	-	17.34	1.74542	-
rs6540	11:252649-252649	A	3_prime_UTR_variant, non_coding_transcript_exon_variant	PSMD13	ENSG00000185627	Transcript	ENST00000352303.9	protein_coding, retained_intron	-	-	0.1829	"3,009,857,728,881,260"	2	-48	PSMD13	1.092	-0.042428	Endometriosis+NHGRI-EBI_GWAS_catalog+rs6540
rs45596238	6:75255578-75255578	A	3_prime_UTR_variant	TMEM30A	ENSG00000112697	Transcript	ENST00000230461.11	protein_coding	-	-	0.013	-	-14	-21	TMEM30A	5.34	0.392185	-
rs2501296	1:22019516-22019516	A	downstream_gene_variant, regulatory_region_variant	LINC01635	ENSG00000228397	Transcript	ENST00000455966.2	lncRNA, CTCF_binding_site	-	-	0.1112	-	-	-	-	6.779	0.526533	-
rs117158921	18:77431234-77431234	A	downstream_gene_variant	BDP1P ( AC124254.2)	ENSG00000199392	Transcript	ENST00000362522.1	snoRNA, processed_pseudogene, lncRNA	-	-	0.0056	-	-	-	-	4.77	0.341747	-
rs74973152	1:239094573-239094573	G	intergenic_variant	-	-	-	-	-	-	-	0.0068	-	-	-	-	3.417	0.225461	-
rs16841032	1:4254300-4254300	C	intergenic_variant	-	-	-	-	-	-	-	0.0633	-	-	-	-	1.855	0.072354	-
rs75263049	1:4278526-4278526	G	intergenic_variant	-	-	-	-	-	-	-	0.1034	-	-	-	-	14.61	1.33136	-
rs200091415	10:26658824-26658824	A	intergenic_variant	-	-	-	-	-	-	-	0.0615	-	-	-	-	0.499	-0.20463	-
rs117097754	11:127231375-127231375	C	intergenic_variant	-	-	-	-	-	-	-	0.004	-	-	-	-	0.717	-0.130569	-
rs150199484	13:71921375-71921375	A	intergenic_variant	-	-	-	-	-	-	-	0.0058	-	-	-	-	2.715	0.163217	-
rs79369145	2:67499285-67499285	T	intergenic_variant	-	-	-	-	-	-	-	0.0046	-	-	-	-	0.411	-0.243561	-
rs1395163	3:30987460-30987460	G	intergenic_variant	-	-	-	-	-	-	-	0.1418	-	-	-	-	8.131	0.665058	-
rs9846958	3:31023213-31023213	T	intergenic_variant	-	-	-	-	-	-	-	0.1164	-	-	-	-	4.203	0.292651	-
rs77573336	4:157015075-157015075	C	intergenic_variant	-	-	-	-	-	-	-	0.0074	-	-	-	-	10.56	0.911647	-
rs62300681	4:68840497-68840497	A	intergenic_variant	-	-	-	-	-	-	-	0.0158	-	-	-	-	0.404	-0.247263	-
rs117016159	7:19829362-19829362	G	intergenic_variant	-	-	-	-	-	-	-	0.0026	-	-	-	-	0.668	-0.145261	-
rs117703887	9:24971703-24971703	G	intergenic_variant	-	-	-	-	-	-	-	0.0142	-	-	-	-	0.138	-0.468315	-
rs11818044	10:95411293-95411293	A	intron_variant, non_coding_transcript_variant	SORBS1	ENSG00000095637	Transcript	ENST00000277982.9	protein_coding	-	-	0.0775	-	12	23	SORBS1	5.642	0.419477	-
rs76700761	10:95429534-95429534	A	intron_variant, regulatory_region_variant	SORBS1	ENSG00000095637	Transcript	ENST00000277982.9	protein_coding. Enhancer	-	-	0.0745	-	-21	-35	SORBS1	1.114	-0.038257	-
rs4936743	11:122770787-122770787	T	intron_variant	UBASH3B	ENSG00000154127	Transcript	ENST00000284273.6	protein_coding	-	-	0.8856	-	9	-46	UBASH3B	5.192	0.379012	-
rs12294147	11:82857898-82857898	C	intron_variant, intron_variant,non_coding_transcript_variant	PRCP	ENSG00000137509	Transcript	ENST00000313010.8	protein_coding, retained_intron	-	-	0.1438	-	-11	-2	PRCP	0.274	-0.326855	-
rs8021974	14:36747924-36747924	A	intron_variant,non_coding_transcript_variant, regulatory_region_variant	SLC25A21	ENSG00000183032	Transcript	ENST00000331299.6	protein_coding, retained_intron,CTCF_binding_site	-	-	0.1556	-	-35	24	SLC25A21	0.225	-0.36775	MITOCHONDRIAL_DNA_DEPLETION_SYNDROME_18+MIM_morbid+ENSG00000183032
rs275760	15:39834342-39834342	A	intron_variant, regulatory_region_variant	GPR176	ENSG00000166073	Transcript	ENST00000299092.3	protein_coding, enhancer	-	-	-	-	-34	-4	GPR176	9.521	0.812932	-
rs275729	15:39851709-39851709	A	intron_variant,non_coding_transcript_variant	GPR176	ENSG00000166073	Transcript	ENST00000299092.3	protein_coding, processed_transcript	-	-	0.9129	-	1	29	GPR176	17.15	1.71741	-
rs118029597	16:74300471-74300471	C	intron_variant, upstream_gene_variant, non_coding_transcript_exon_variant	PSMD7, PSMD7-DT	ENSG00000103035	Transcript	ENST00000219313.9	protein_coding, retained_intron	-	-	0.0152	-	-39	37	PSMD7	5.285	0.387294	-
rs60566375	17:17343548-17343548	A	intron_variant	NT5M	ENSG00000205309	Transcript	ENST00000389022.9	protein_coding, intron_variant,non_coding_transcript_variant	-	-	0.0713	-	2	-26	NT5M	0.606	-0.16531	-
rs16822577	2:182100945-182100945	C	intron_variant, non_coding_transcript_variant	PPP1R1C	ENSG00000150722	Transcript	ENST00000280295.7	protein_coding	-	-	0.0168	-	50	20	PPP1R1C	0.905	-0.081661	-
rs115791832	4:40231113-40231113	T	intron_variant, non_coding_transcript_variant, regulatory_region_variant	RHOH	ENSG00000168421	Transcript	ENST00000381799.10	protein_coding, processed transcript,promoter	-	-	0.0086	-	50	-15	RHOH	0.237	-0.356159	"EPIDERMODYSPLASIA_VERRUCIFORMIS__SUSCEPTIBILITY_TO__4+MIM_morbid+ENSG00000168421,T-cell_immunodeficiency_with_epidermodysplasia_verruciformis+Orphanet+ENSG00000168421"
rs116183417	4:41370071-41370071	T	intron_variant, non_coding_transcript_variant, regulatory_region_variant	LIMCH1	ENSG00000064042	Transcript	ENST00000313860.11	protein_coding, processed transcript,enhancer	-	-	0.0086	-	-18	-11	LIMCH1	4.145	0.287645	-
rs4560447	4:41445493-41445493	C	intron_variant	LIMCH1	ENSG00000064042	Transcript	ENST00000313860.11	protein_coding	-	-	-	-	-15	0	LIMCH1	9.05	0.764786	-
rs74621663	9:27336984-27336984	T	intron_variant	MOB3B	ENSG00000120162	Transcript	ENST00000262244.6	protein_coding	-	-	0.0569	-	1	36	MOB3B	1.018	-0.057105	-
rs117691749	9:7036643-7036643	G	intron_variant	KDM4C	ENSG00000107077	Transcript	ENST00000381306.7	protein_coding	-	-	0.0044	-	-22	49	KDM4C	4.312	0.301973	-
rs7081076	10:95414780-95414780	A	missense_variant, regulatory_region_variant	SORBS1	ENSG00000095637	Transcript	ENST00000277982.9	protein_coding, promoter	tolerated_low_confidence(0.07)	possibly_damaging(0.52)	0.0629	"26,893,365,300,025,500,000,000,000,000,000"	11	0	SORBS1	23.7	3.12475	-
rs4686398	3:184757576-184757576	G	non_coding_transcript_exon_variant, regulatory_region_variant	LINC02069	ENSG00000229433	Transcript	ENST00000457449.1	lncRNA, CTCF_binding_site	-	-	0.0338	23823483	-	-	-	0.644	-0.152666	Metabolite_levels+NHGRI-EBI_GWAS_catalog+rs4686398
rs7536740	1:168503683-168503683	A	intergenic_variant, regulatory_region_variant	-	-	RegulatoryFeature	ENSR00000376591	enhancer	-	-	0.013	-	-	-	-	0.899	-0.083076	-
rs111669817	11:130439976-130439976	T	intergenic_variant, regulatory_region_variant	-	-	RegulatoryFeature	ENSR00000446725	enhancer	-	-	0.006	-	-	-	-	1.386	0.00797	-
rs117378411	12:110816904-110816904	C	intergenic_variant, regulatory_region_variant	-	-	RegulatoryFeature	ENSR00000469726	enhancer	-	-	0.0086	-	-	-	-	0.345	-0.279364	-
rs728169	4:38724084-38724084	C	intergenic_variant, regulatory_region_variant	-	-	RegulatoryFeature	ENSR00000721763	enhancer	-	-	0.0104	-	-	-	-	3.969	0.272597	-
rs2293168	11:211482-211482	T	upstream_gene_variant, downstream_gene_variant, regulatory_region_variant	BET1L, SIRT3, MIR6743, RIC8A	ENSG00000177951	Transcript	ENST00000325147.13	protein_coding, miRNA. promoter	-	-	0.1657	"21,331,741,193,673,100,000,000,000,000,000"	23	-41	RIC8A	0.677	-0.142328	-
rs75256197	11:211841-211841	A	upstream_gene_variant, intron_variant, downstream_gene_variant	BET1L, SIRT3, RIC8A	ENSG00000177951	Transcript	ENST00000325147.13	protein_coding, retained_intron	-	-	-	-	35	-43	RIC8A	0.055	-0.655137	-
rs73997920	17:77544076-77544076	T	upstream_gene_variant, regulatory_region_variant	-	ENSG00000267506	Transcript	ENST00000590398.7	lncRNA, enhancer	-	-	0.0793	-	-	-	-	0.71	-0.132494	-
rs3810167	19:55385427-55385427	T	upstream_gene_variant, regulatory_region_variant	RPL28	ENSG00000108107	Transcript	ENST00000344063.7	protein_coding, promoter	-	-	0.0575	-	21	8	RPL28	1.71	0.053916	-
