# Supplementary material for: Polygenic risk of paclitaxel-induced peripheral neuropathy: a genome-wide association study
Source: J Transl Med. 2022 Dec 6;20:564. doi: 10.1186/s12967-022-03754-4 (PMC9724416; doi:10.1186/s12967-022-03754-4)
Supplement: Supplementary file 3 — Additional file 3: Table S3. Candidate SNPs derived from previously reported associations. [file 12967_2022_3754_MOESM3_ESM.xlsx]

## Sheet: Sheet2
										EORTC	EORTC	NCI	NCI	TNSC	TNSC
GENE	CHR	BP_hg19	A1	A2	MAF	SNP	Reported P value	Proxy	R2	Beta.value	P value	Beta.value	P value	Beta.value	P value	Study
–	5	129648021	C	G/T	0.463	rs264124	9.2E-07	rs2215258	0.4327	0.8478	0.5568	-0.06162	0.1457	0.1416	0.5632	Komatsu et al (2015)
ACTL7B	9	111455575	A	G	0.14	rs10512385	5.70E−06	rs117203889	0.1449	-1.673	0.7689	-0.03144	0.8517	0.1736	0.858	Leandro-García et al (2013)
ADGRB3	6	68858947	T	C	0.193	rs777619	8.13e-06	rs921816	0.6746	2.54	0.1085	-0.05484	0.2403	0.2219	0.4104	Chua et al (2020)
AGMO/ DGKB	7	15133127	C	A	0.09	rs12699683	6.65E−06	rs12670199	0.6815	-0.9795	0.6764	0.04415	0.5238	-0.2397	0.5485	Leandro-García et al (2013)
AIPL1	17	6326583	G	A	0.113	rs11651916	8.75e-07	rs8070021	1	-0.9785	0.6896	-0.04003	0.5797	0.02854	0.9455	Komatsu et al (2015)
AIPL1	17	6326745	T	C	0.113	rs3892315	8.72e-07	rs8070021	1	-0.9785	0.6896	-0.04003	0.5797	0.02854	0.9455	Komatsu et al (2015)
AIPL1	17	6326764	G	A	0.113	rs3892316	9.23e-07	rs8070021	1	-0.9785	0.6896	-0.04003	0.5797	0.02854	0.9455	Komatsu et al (2015)
ATPBD4/RP11–702M1.1	15	36049492	A	G	0.11	rs2947253	4.36 E−06	rs16960739	0.0908	12.48	0.01113	-0.0131	0.9288	0.0317	0.9701	Leandro-García et al (2013)
BCL6/	3	187629503	G	A	0.48	rs1903216	5.6e-06	rs11711595	0.0389	-1.708	0.3411	0.1126	0.03184	-0.01866	0.9512	Baldwin et al (2012)
C9orf106	9	132123954	G	T	0.053	rs77526807	1.66e-06	Genotyped		2.729	0.3269	-0.05566	0.4985	0.5176	0.2746	Chua et al (2020)
CACNB2	10	18476276	C	T	0.06	rs16916932	4.3e-06	rs73595532	0.543	8.246	0.03567	-0.06574	0.5729	0.1338	0.8424	Baldwin et al (2012)
CALU	7	128380749	G	A	0.069	rs2060717	3.48e-06	rs77934464	0.7903	-2.141	0.5511	0.06204	0.5586	-0.4738	0.4384	Chua et al (2020)
CD9	12	6308523	G	A	0.1	rs3181157	4.05 E−06	rs11064111	0.4631	1.461	0.6272	-0.03746	0.6732	0.4644	0.3642	Leandro-García et al (2013)
CLMP	11	123014336	C	T	0.16	rs7115102	1.45e-06	rs7113273	0.4607	-0.2096	0.8983	-0.03879	0.4155	-0.4744	0.0832	Schneider et al. (2015).
CNGB1	16	57959238	G	A	0.064	rs57940640	8.74e-06	rs16959513	0.4488	14.57	0.01824	-0.2076	0.2576	1.728	0.1017	Chua et al (2020)
CTNND2	5	11313143	C	T	0.06	rs32119	9.27e-06	Genotyped		-4.019	0.1885	-0.09343	0.3009	-1.136	0.02836	Schneider et al. (2015).
CX3CL1	16	57426936	T	C	0.06	rs11076190	2.55e-06	rs4359426	0.8842	6.34	0.0653	0.02746	0.7879	-0.03173	0.957	Chua et al (2020)
EPHA4	2	222072178	A	G	0.05	rs17348202	1.02 E−06	rs6755421	0.0613	-0.8979	0.5823	-0.05092	0.2889	0.1607	0.5622	Leandro-García et al (2013)
EPHA5	4	66197804	C	T	0.36	rs7349683	9.6e-07	rs2034537	0.3694	0.6875	0.7317	0.05251	0.3722	0.2357	0.3746	Baldwin et al (2012)
FGD4	12	32792974	G	A	0.25	rs10771973	2.6e-06	Genotyped		-1.091	0.4797	0.008325	0.8548	-0.1904	0.4678	Baldwin et al (2012)
FGD4	12	32792974	G	A	0.25	rs10771973	2.15e-06	Genotyped		-1.091	0.4797	0.008325	0.8548	-0.1904	0.4678	Chua et al. 2020
GRIP1/CAND1	12	67476327	C	T	0.42	rs17781082	4.3e-06	rs774381	0.142	-0.137	0.9476	-0.01139	0.8531	-0.2745	0.3353	Baldwin et al (2012)
intergenic	10	2861078	A	G	0.346	rs11595500	4.13E-08	rs7899347	0.7648	-0.8847	0.561	-0.00979	0.8271	0.03863	0.8813	Komatsu et al (2015)
KLHL1	13	70422662	T	A	0.05	rs61963755	1.88e-06	rs61965337	1	-4.457	0.2421	-0.1098	0.3144	0.1195	0.8496	Chua et al (2020)
LIMK2 (PLA2G3-PISD)**	22	31675185	C	A	0.25	rs4141404	3.22 E−06	rs5753632	0.8825	-3.297	0.02448	-0.0102	0.8147	-0.3852	0.124	Leandro-García et al (2013)
LOC100129716	5	91434132	T	G	0.111	rs13168251	6.54e-06	rs74569663	0.5319	6.793	0.1697	-0.1223	0.4035	0.3418	0.6858	Chua et al (2020)
OACYLP	18	56681035	G	A	0.49	rs4638694	6.6e-06	rs4940787	1	1.19	0.394	0.00663	0.8724	-0.01688	0.9435	Schneider et al. (2015).
OACYLP	18	56683202	T	C	0.49	rs4940787	9.43e-06	Genotyped		1.19	0.394	0.00663	0.8724	-0.01688	0.9435	Schneider et al. (2015).
OACYLP	18	56685232	T	C	0.49	rs9963384	9.43e-06	rs4940787	1	1.19	0.394	0.00663	0.8724	-0.01688	0.9435	Schneider et al. (2015).
PAPD7	5	6759714	G	A	0.27	rs13163920	3.31 E−06	rs12188231	0.7683	1.704	0.2506	-0.02633	0.546	0.3659	0.1447	Leandro-García et al (2013)
PAPD7	5	6813937	C	A	0.24	rs275456	3.31 E-06	rs106415	0.3905	0.8668	0.5411	-0.0242	0.562	0.1221	0.6119	Leandro-García et al (2013)
PIK3IP/LIMK2	22	31683711	C	A/G		rs5749248	6.38 E−08	rs4820946	0.6649	-2.281	0.1675	-0.01524	0.7547	-0.01404	0.9602	Leandro-García et al (2013)
PITPNA	17	1457839	T	G	0.04	rs16948748	2.7e-06	rs2280456	0.1543	-1.905	0.3495	-0.03842	0.5226	0.177	0.6097	Baldwin et al (2012)
PSD3/NAT2	8	18381235	A	G	0.21	rs10090117	4.23 E−06	Genotyped		1.952	0.3087	0.03373	0.5499	-0.128	0.6942	Leandro-García et al (2013)
RP11-466L17.1	1	56108604	A	G	0.3	rs1165472	3.65 E−06	rs1849680	0.7795	-1.55	0.3564	0.0772	0.1178	-0.09085	0.7504	Leandro-García et al (2013)
S1PR1	1	101874586	T	G	0.065	rs74497159	3.62e-07	rs12405025	0.2805	-0.4404	0.8644	0.05921	0.4363	0.2032	0.6435	Chua et al (2020)
SCUBE1	22	43724686	A	T	0.33	rs9623812	3.23e-06	rs5759291	0.2296	3.484	0.01521	-0.006227	0.8835	0.1956	0.4244	Chua et al (2020)
SEPT5	22	19639475	G	A	0.051	rs2188156	8.23e-06	rs8139720	0.4107	-5.839	0.1531	0.1751	0.1469	-0.858	0.2182	Chua et al (2020)
SLITRK1	13	84069170	C	G	0.135	rs17076837	1.85e-06	rs9602200	0.3543	1.37	0.4708	0.006005	0.9146	-0.1082	0.7376	Chua et al 2020
SUGCT	7	40987020	A	G	0.069	rs78017515	5.72e-06	rs7789197	0.2741	1.539	0.4114	-0.0465	0.3986	-0.04688	0.8828	Chua et al (2020)
SUGCT	7	40966898	A	T	0.107	rs78777495	2.99e-06	rs7789197	0.6118	1.539	0.4114	-0.0465	0.3986	-0.04688	0.8828	Chua et al (2020)
TRIO	5	14393621	G	A	0.4	rs10065203	4.25 E−06	rs247138	0.8258	0.5316	0.7349	-0.0182	0.6906	-0.188	0.4769	Leandro-García et al (2013)
XKR4	8	56111322	A	C	0.22	rs4737264	1.9e-06	rs6473975	0.9432	2.18	0.206	-0.105	0.03801	0.6543	0.02419	Baldwin et al (2012)
ZBBX	3	166261888	T	C	0.267	rs6788186	2.53e-06	rs1403779	0.8997	1.808	0.2519	-0.008004	0.8635	0.2473	0.3564	Chua et al (2020)
ZFPM2	8	106287972	T	C	0.164	rs2342791	2.53e-06	rs2342786	0.8795	0.6585	0.7583	0.00395	0.9501	0.3396	0.3503	Chua et al (2020)
ZFPM2	8	106289521	T	A	0.204	rs3110386	5.08e-06	rs2342786	0.7155	0.6585	0.7583	0.00395	0.9501	0.3396	0.3503	Chua et al (2020)
ZFPM2	8	106263374	T	A	0.069	rs2342780	2.06e-06	rs2941627	0.5338	-0.4595	0.848	-0.03067	0.6646	-0.001535	0.997	Chua et al (2020)
